# Supplementary material for: A Plasmid-Encoded Surface Polysaccharide Partly Blocks Ceduovirus Infection in Lactococci
Source: Int J Mol Sci. 2025 Mar 11;26(6):2508. doi: 10.3390/ijms26062508 (PMC11942015; doi:10.3390/ijms26062508)
Supplement: Supplementary file 1 [file ijms-26-02508-s001.zip]

Archive with 1 entries (1 files):
- ijms-3515943-supplementary.pdf
